# Supplementary material for: The GSK3β inhibitor BIS I reverts YAP-dependent EMT signature in PDAC cell lines by decreasing SMADs expression level
Source: Oncotarget. 2016 Mar 28;7(18):26551–66. doi: 10.18632/oncotarget.8437 (PMC5041998; doi:10.18632/oncotarget.8437)
Supplement: Supplementary file 2 [file oncotarget-07-26551-s002.xlsx]

## Sheet: Foglio1
Z-Score	Molecule	Molecular Target
1.05359	PD-98059	MEK
1.03722	U-0126	MEK
1.01443	SB-203580	p38 MAPK
1.05893	H-7	PKA, PKG, MLCK, and PKC.
0.992709	H-9	PKA, PKG, MLCK, and PKC.
0.431462	Staurosporine	Pan-specific
1.13231	AG-494	EGFRK, PDGFRK
1.04401	AG-825	HER1-2
1.08204	Lavendustin A	EGFRK
1.05828	RG-14620	EGFRK
1.09008	Tyrphostin 23	EGFRK
1.0189	Tyrphostin 25	EGFRK
1.06602	Tyrphostin 46	EGFRK, PDGFRK
1.02819	Tyrphostin 47	EGFRK
1.09046	Tyrphostin 51	EGFRK
1.00915	Tyrphostin 1	Negative control for tyrosine kinase inhibitors.
1.07509	Tyrphostin AG 1288	Tyrosine kinases
1.06855	Tyrphostin AG 1478	EGFRK
1.3819	Tyrphostin AG 1295	Tyrosine kinases
1.03851	Tyrphostin 9	PDGFRK
1.0123	HNMPA (Hydroxy-2-naphthalenylmethylphosphonic acid)	IRK
1.10076	PKC-412	PKC inhibitor
1.04432	Piceatannol	Syk
1.01374	PP1	Src family
1.07109	AG-490	JAK-2
1.04825	AG-126	IRAK
1.06542	AG-370	PDGFRK
1.09498	AG-879	NGFRK
1.03427	LY 294002	PI 3-K
1.05924	Wortmannin	PI 3-K
0.914628	GF 109203X	PKC
1.27245	Hypericin	PKC
0.970923	Ro 31-8220	PKC
1.0349	Sphingosine	PKC
1.09769	H-89	PKA
0.98541	H-8	PKA, PKG
1.07623	HA-1004	PKA, PKG
1.09685	HA-1077	PKA, PKG
1.03438	HDBA (2-Hydroxy-5-(2,5-dihydroxybenzylamino)benzoic acid)	EGFRK, CaMK II
1.07267	KN-62	CaMK II
1.08858	KN-93	CaMK II
1.05932	ML-7	MLCK
1.0566	ML-9	MLCK
0.974762	2-Aminopurine	p58 PITSLRE beta1
1.18212	N9-Isopropyl-olomoucine	CDK
1.12388	Olomoucine	CDK
1.01928	iso-Olomoucine	Negative control for olomoucine.
1.03545	Roscovitine	CDK
1.03189	5-Iodotubercidin	ERK2, adenosine kinase, CK1, CK2,
1.00566	LFM-A13	BTK
0.987737	SB-202190	p38 MAPK
1.04796	PP2	Src family
1.35467	ZM 336372	cRAF
1.10068	SU 4312	Flk1
1.1706	AG-1296	PDGFRK
1.07994	GW 5074	cRAF
1.08701	Palmitoyl-DL-carnitine Cl	PKC
1.02545	Rottlerin	PKC delta
1.23789	Genistein	Tyrosine Kinases
1.03536	Daidzein	Negative control for Genistein.
0.982439	Erbstatin analog	EGFRK
1.08486	Quercetin dihydrate	PI 3-K
1.09174	SU1498	Flk1
0.933686	ZM 449829	JAK-3
0.963875	BAY 11-7082	IKK pathway
1.11194	DRB (5,6-Dichloro-1-b-D-ribofuranosylbenzimidazole)	CK II
1.0609	HBDDE (2,2',3,3',4,4'-Hexahydroxy-1,1'-biphenyl-6,6'-dimethanol dimethyl ether)	PKC alpha, PKC gamma
1.17987	SP 600125	JNK
1.04509	Indirubin	GSK-3beta, CDK5
1.05729	Indirubin-3'-monoxime	GSK-3beta
1.11313	Y-27632	ROCK
1.1694	Kenpaullone	GSK-3beta
1.06652	Terreic acid	BTK
1.00639	Triciribine	Akt signaling pathway
1.0333	BML-257	Akt
1.00725	SC-514	IKK2
1.06435	BML-259	Cdk5/p25
1.05732	Apigenin	CK-II
1.01563	BML-265 (Erlotinib analog)	EGFRK
1.10612	Rapamycin	mTOR
