# Supplementary material for: The GSK3β inhibitor BIS I reverts YAP-dependent EMT signature in PDAC cell lines by decreasing SMADs expression level
Source: Oncotarget. 2016 Mar 28;7(18):26551–66. doi: 10.18632/oncotarget.8437 (PMC5041998; doi:10.18632/oncotarget.8437)
Supplement: Supplementary file 3 [file oncotarget-07-26551-s003.xlsx]

## Sheet: primer Nat.txt
List of primers used for qRT-PCRs
CDH1-FW	ACA CCC GGG ACA ACG TTT A
CDH1-RV	TGT GCA GCT GGC TCA AGT
CTGF-FW	CCA ATG ACA ACG CCT CCT G
CTGF-RV	TGG TGC AGC CAG AAA GCT C
CYR61-FW	AGC CTC GCA TCC TAT ACA ACC
CYR61-RV	TTC TTT CAC AAG GCG GCA CTC
GADPH-FW	ATT CCA TGG CAC CGT CAA GGC
GADPH-RV	AGG GAT CTC GCT CCT GGA AGA
OCT4-FW	GAA GGT ATT CAG CCA AAC
OCT4-RV	CAG GAA CAA ATT CTC CAG
PAX6-FW	GGC AAA TAA CCT GCC TAT G
PAX6-RV	GGA ACT TGA ACT GGA ACT G
SOX2-FW	CAG GAG AAC CCC AAG ATG
SOX2-RV	GCG TGT ACT TAT CCT TCT TC
VIM-FW	GAG AAC TTT GCC GTT GAA GC
VIM-RV	GCT TCC TGT AGG TGG CAA TC
YAP-FW	AAG CCA TGA CTC AGG ATG GA
YAP-RV	TCT GGT TCA TGG CAA AAC GA
ZEB1-FW	GAA AAT GAG CAA AAC CAT GAT CCT A
ZEB1-RV	CAG GTG CCT CAG GAA AAA TGA
SMAD2-FW	AAC TTC CGC CTC TGG ATG AC
SMAD2-RV	GGA GGT GGC GTT TCT GGA ATA
SMAD3-FW	GCG GTC AAG AGC CTG GTC
SMAD3-RV	CAT CCA GGG ACC TGG GGA
SMAD4-FW	AAG CCA TTG AGA GAG CAA GGT
SMAD4-RV	GGT CAC TAA GGC ACC TGA CC
TEAD4-FW	TGG AGA AAG TTG AGA CAG
TEAD4-RV	GCT CTT CAT CAT CTA CTT
